# Supplementary material for: Thalamus and consciousness: a systematic review on thalamic nuclei associated with consciousness
Source: Front Neurol. 2025 Jun 18;16:1509668. doi: 10.3389/fneur.2025.1509668 (PMC12241866; doi:10.3389/fneur.2025.1509668)
Supplement: Supplementary file 2 [file Presentation_1.zip]

Archive with 1 entries (1 files):
- Figure_S1.html
